# Supplementary material for: The Fight Just Born—Neonatal Cancer: Rare Occurrence with a Favorable Outcome but Challenging Management
Source: Cancers (Basel). 2022 Apr 29;14(9):2244. doi: 10.3390/cancers14092244 (PMC9103742; doi:10.3390/cancers14092244)
Supplement: Supplementary file 1 [file cancers-14-02244-s001.zip]

Archive with 1 entries (1 files):
- cancers-1680174-supplementary.pdf
